# Supplementary material for: Hepatoprotective Activity of Ethanol Extract of Rice Solid-State Fermentation of Ganoderma tsugae against CCl4-Induced Acute Liver Injury in Mice
Source: Molecules. 2022 Aug 22;27(16):5347. doi: 10.3390/molecules27165347 (PMC9416711; doi:10.3390/molecules27165347)
Supplement: Supplementary file 1 [file molecules-27-05347-s001.zip]

Archive with 9 entries (7 files):
- molecules-1857010-supplementary/
- molecules-1857010-supplementary/Supplementary/
- molecules-1857010-supplementary/Supplementary/.DS_Store
- molecules-1857010-supplementary/Supplementary/Figure S1.tif
- molecules-1857010-supplementary/Supplementary/Figure S2.tif
- molecules-1857010-supplementary/Supplementary/Figure S3.tif
- molecules-1857010-supplementary/Supplementary/Table S1.pdf
- molecules-1857010-supplementary/Supplementary/Table S2.pdf
- molecules-1857010-supplementary/Supplementary/Table S3.pdf
